# Supplementary material for: Verification of mesenchymal stem cell injection therapy for interstitial cystitis in a rat model
Source: PLoS One. 2019 Dec 12;14(12):e0226390. doi: 10.1371/journal.pone.0226390 (PMC6907861; doi:10.1371/journal.pone.0226390)
Supplement: S1 Table — (XLSX) [file pone.0226390.s001.xlsx]

## Sheet: Cystometry
	Animal No.	Normal Control	IC animal	PBS injection	BMSC injection	ADSC injection	USC injection	AFSC injection
Day 3	1	270	45	31	156	140	105	120
	2	123	42	58	140	120	160	120
	3	157	63	55	180	90	80	110
	mean	183.3	50	48	158.7	116.7	115	116.7
Day 7	1	210	77	50	120	209	150	110
	2	168	53	60	96	190	123	100
	3	181	123	135	184	160	100	160
	mean	186.3	84.3	81.7	133.3	186.3	124.3	123.3
Day 14	1	200	85	71	211	240	135	240
	2	148	70	53	120	270	163	270
	3	185	48	90	250	120	240	240
	mean	177.7	67.7	71.3	193.7	210	179.3	250
intercontraction interval (sec)
	Animal No.	Normal Control	IC animal	bladder submucosa	Transurethra	Vein
Day 3	1	270	45	131	117	122
	2	123	42	173	101	108
	3	157	63	151	138	115
	mean	183.3	50	151.7	118.6	115
Day 7	1	210	77	127	98	151
	2	168	53	177	83	127
	3	181	123	167	154	148
	mean	186.3	84.3	157	111.7	142
Day 14	1	200	85	128	58	160
	2	148	70	165	56	134
	3	185	48	155	121	124
	mean	177.7	67.7	149.3	78.3	139.3

## Sheet: cell injection PCR
USC	#1		#2		#3		#4		#5		#6		#7
GAPDH	31.3132	31.1825	24.8508	25.0506	22.4899	22.4229	28.9716	29.4359	26.9657	26.9996	26.1938	26.0507	29.9811	29.4188
MPO	40.6897	42.0241	39.5355	39.8592	39.0136	39.3159	39.3611	39.717	40.5935	41.9978	39.9546	39.336	39.8203	39.5795
IL-1b	39.5235	39.9952	40.3999	40.3851	39.3499	39.7856	39.9872	40.3347	41.0373	42.7522	41.5034	40.5988	42.0081	40.4205
IL-6	40.513	40.9993	30.566	30.1315	26.6222	26.106	39.8046	39.9659	41.9644	Undetermined	42.0597	Undetermined	Undetermined	Undetermined
IL-17A	Undetermined	Undetermined	39.1463	39.0451	31.9207	31.8815	Undetermined	41.9885	40.5348	40.2059	39.4716	39.1303	40.9728	Undetermined
TLR4	Undetermined	Undetermined	40.2211	42.0223	41.909	42.6774	Undetermined	Undetermined	Undetermined	Undetermined	Undetermined	Undetermined	Undetermined	Undetermined
TLR5	40.6442	41.0514	30.1063	31.2489	25.9949	26.0196	40.0671	41.071	41.8377	41.333	44.0719	43.9856	39.0415	39.6355
TLR11	40.5561	41.9989	39.1278	39.6833	31.8249	31.2846	39.7974	34.9771	Undetermined	Undetermined	42.1213	Undetermined	Undetermined	Undetermined
AFSC	#1		#2		#3		#4		#5		#6		#7
GAPDH	29.2419	30.3282	36.2839	35.9949	29.9196	29.3729	24.9746	24.9658	24.8508	24.8866	27.0368	27.2529	30.3041	29.5752
MPO	Undetermined	Undetermined	Undetermined	Undetermined	Undetermined	Undetermined	42.0552	Undetermined	Undetermined	41.2106	Undetermined	Undetermined	Undetermined	Undetermined
IL-1b	Undetermined	Undetermined	Undetermined	Undetermined	Undetermined	Undetermined	Undetermined	41.4019	42.1545	Undetermined	32.3338	32.574	32.46	32.6149
IL-6	38.1648	41.992	Undetermined	Undetermined	40.1446	38.8095	26.7375	27.0064	27.9893	27.7166	30.0306	30.0349	39.6948	39.9216
IL-17A	Undetermined	Undetermined	Undetermined	Undetermined	Undetermined	Undetermined	31.3784	31.5067	31.1301	31.0701	39.9745	39.6473	Undetermined	Undetermined
TLR4	Undetermined	Undetermined	Undetermined	Undetermined	Undetermined	Undetermined	31.956	31.7286	30.239	29.5276	39.9524	39.0636	Undetermined	Undetermined
TLR5	Undetermined	Undetermined	Undetermined	Undetermined	41.825	42.0337	28.3138	28.6512	28.4131	27.4746	30.1745	29.989	39.3159	39.7386
TLR11	42.4953	Undetermined	Undetermined	Undetermined	40.3625	42.083	27.3709	28.3599	26.1448	26.1941	29.6778	30.211	39.0755	39.337
ADSC군	#1		#2		#3		#4		#5		#6		#7
GAPDH	21.8559	22.1287	24.9609	25.0668	24.9838	24.9088	29.0316	28.9973	25.1771	25.3278	23.1609	23.2493	22.979	22.8728
MPO	44.6419	Undetermined	Undetermined	Undetermined	Undetermined	Undetermined	Undetermined	Undetermined	Undetermined	Undetermined	42.1776	41.5701	42.7051	Undetermined
IL-1b	42.3426	Undetermined	Undetermined	Undetermined	Undetermined	Undetermined	Undetermined	Undetermined	Undetermined	Undetermined	42.1621	40.5795	Undetermined	Undetermined
IL-6	29.635	28.6209	29.4534	29.6128	29.9818	29.9498	39.3499	39.8793	30.59	29.9552	27.2423	27.2741	27.2604	27.4074
IL-17A	33.6463	32.18	33.2682	33.686	35.9993	36.6231	Undetermined	Undetermined	36.2662	36.5135	27.6319	27.963	28.8649	29.3476
TLR4	34.0028	33.9506	34.3699	34.6428	38.4735	39.3766	Undetermined	Undetermined	Undetermined	Undetermined	27.7556	27.7442	30.2304	30.2259
TLR5	28.4557	29.1852	29.7826	30.0209	30.987	31.073	39.9379	39.1941	31.9817	31.134	26.439	26.666	26.7617	26.9752
TLR11	39.5032	39.9948	40.3328	40.4707	41.3916	42.7791	39.9204	40.8124	Undetermined	Undetermined	28.2683	28.1837	30.6603	30.9027
BMSC	#1		#2		#3		#4		#5		#6		#7
GAPDH	27.9684	27.948	27.9018	27.7805	25.9594	25.9568	24.3927	24.3508	26.8924	26.8911	27.9404	27.858	28.5084	28.1685
MPO	39.3998	39.338	39.3933	39.7856	42.0936	41.5964	29.2219	29.6463	41.9934	41.0022	39.0118	39.7132	39.1695	39.6
IL-1b	32.6681	32.7149	39.2121	39.1768	32.957	32.7583	32.8074	33.3021	32.8416	32.9848	33.0989	32.9427	42.0372	41.9443
IL-6	33.6343	33.5362	39.5668	39.9259	30.4881	30.4329	28.4292	28.4223	30.9231	30.9907	33.8355	34.4064	42.7986	40.2778
IL-17A	32.518	33.5491	39.9596	40.9752	39.2371	39.0147	28.4832	28.4784	39.9907	40.6666	32.7924	32.6656	41.2025	41.9918
TLR4	39.9923	39.7479	42.0507	42.0507	41.2469	41.9862	27.8408	27.9872	40.2275	40.5135	43.787	42.1049	41.3226	44.2746
TLR5	32.6504	32.8969	39.9658	39.001	32.7985	32.9837	28.311	28.255	31.4121	31.5893	33.9949	33.7914	39.8043	39.6683
TLR11	39.1424	39.1572	39.3176	40.3053	40.1161	41.8731	29.6933	29.7585	39.1472	39.4326	40.6988	40.9878	40.1551	39.0047
PBS	#1		#2		#3		#4		#5		#6		#7
GAPDH	26.1533	26.1779	25.9485	25.8961	25.4889	25.4845	23.9238	23.9635	25.9606	25.2534	25.9327	26.1343	23.9354	24.1364
MPO	41.9998	41.5334	44.1421	42.1485	30.9151	31.6663	32.4867	32.554	35.1708	35.9659	30.9112	31.5582	33.876	33.2544
IL-1b	31.9611	31.9404	32.6999	32.8282	32.435	32.653	39.431	39.918	32.1125	32.2297	32.8441	32.9556	38.9192	39.1468
IL-6	29.2522	29.1121	29.5793	29.9485	29.8435	29.6122	28.8266	28.7119	29.0073	29.25	29.9652	29.8737	29.6704	29.163
IL-17A	29.9678	29.9079	29.9781	29.7548	30.1444	29.9783	28.6671	28.7822	30.9797	30.8434	28.9249	28.9527	30.8625	30.9742
TLR4	28.9487	28.9691	29.7462	29.5571	29.8694	29.7806	27.924	27.9349	29.9227	29.8978	29.9703	29.889	28.5118	27.7186
TLR5	29.9631	29.5996	30.9722	30.9864	29.4705	29.5706	27.9524	27.9448	30.2642	29.9353	31.941	31.9823	28.9647	28.9195
TLR11	30.9475	30.8345	30.7155	30.6561	29.9709	29.9688	28.741	28.9292	31.6516	31.5863	31.1734	31.3566	29.9149	28.9235

## Sheet: cell injection route PCR
	GAPDH	IL-1b		GAPDH	TNF-a		GAPDH	MPO
bladder	25.7065	40.476		25.7065	38.9622		25.7065	39.0947
	25.7506	40.9262		25.7506	38.9593		25.7506	39.541
	23.6158	38.4327		23.6158	39.8748		23.6158	39.346
	23.7106	38.497		23.7106	39.7578		23.7106	39.8969
	25.9005	41.9768		23.9005	37.3104		25.9005	41.2894
	25.9597	41.8101		23.9597	37.3729		25.9597	41.5418
urethra	26.967	39.5205		26.967	41.3517		26.9387	38.5049
	26.9296	39.329		27.1592	39.2103		27.1592	38.3461
	27.1592	43.6637		25.7777	40.692		26.967	39.6112
	27.1465	42.1722		26.9367	38.1104		27.1465	38.2537
	26.9426	38.877		25.4076	39.6304		25.4076	40.9314
	25.4076	39.2384		26.9426	37.884		25.7777	38.1672
vessel	24.7793	41.7005		24.7793	36.9377		24.7793	35.3387
	24.914	42.1101		24.914	39.13		24.914	38.3806
	26.8503	42.1443		26.8503	34.5854		26.8503	38.8175
	26.9958	40.8676		26.9958	39.67		26.9958	38.9283
	27.7555	41.8432		27.7555	35.9243		27.7555	38.4005
	27.7101	42.1909		27.7101	36.5916		27.7101	40.3186
